# Supplementary material for: Can EMG-Derived Upper Limb Muscle Synergies Serve as Markers for Post-Stroke Motor Assessment and Prediction of Rehabilitation Outcome?
Source: Sensors (Basel). 2025 May 17;25(10):3170. doi: 10.3390/s25103170 (PMC12116162; doi:10.3390/s25103170)
Supplement: Supplementary file 1 [file sensors-25-03170-s001.zip]

Archive with 1 entries (1 files):
- sensors-3542365-supplementary.pdf
